# Supplementary material for: Neurosteroid Levels in GBA Mutated and Non-Mutated Parkinson’s Disease: A Possible Factor Influencing Clinical Phenotype?
Source: Biomolecules. 2024 Aug 17;14(8):1022. doi: 10.3390/biom14081022 (PMC11352262; doi:10.3390/biom14081022)
Supplement: Supplementary file 1 [file biomolecules-14-01022-s001.zip]

Archive with 1 entries (1 files):
- biomolecules-3145308-supplementary.pdf
